# Supplementary material for: Life Cycle Assessment of an Integrated Membrane Treatment System of Anaerobic-Treated Palm Oil Mill Effluent (POME)
Source: Membranes (Basel). 2022 Feb 21;12(2):246. doi: 10.3390/membranes12020246 (PMC8877097; doi:10.3390/membranes12020246)
Supplement: Supplementary file 1 [file membranes-12-00246-s001.zip]

Archive with 1 entries (1 files):
- Supplementary .pdf
